# Supplementary material for: Identification and validation of obesity-related gene LEP methylation as a prognostic indicator in patients with acute myeloid leukemia
Source: Clin Epigenetics. 2021 Jan 23;13:16. doi: 10.1186/s13148-021-01013-9 (PMC7824952; doi:10.1186/s13148-021-01013-9)
Supplement: Supplementary file 3 — Additional file 3. Different expressed microRNAs between lower and higher LEP expression groups. [file 13148_2021_1013_MOESM3_ESM.xlsx]

## Sheet: Positively correlated
logFC	logCPM	PValue	FDR	gene
-3.95817	9.35618	5.54779e-21	3.10121e-18	hsa-mir-127
-3.91059	9.45428	1.72692e-20	4.82673e-18	hsa-mir-379
-2.62474	5.00422	3.21977e-19	5.99951e-17	hsa-mir-193b
-4.25887	6.45619	3.46362e-18	4.84041e-16	hsa-mir-136
-4.18277	5.81818	3.93319e-17	4.39731e-15	hsa-mir-381
-3.19386	9.00363	9.25529e-17	7.04538e-15	hsa-mir-134
-3.73066	5.1922	9.97521e-17	7.04538e-15	hsa-mir-382
-3.92442	4.72077	1.00828e-16	7.04538e-15	hsa-mir-487b
-3.93948	4.86255	5.24121e-16	3.12637e-14	hsa-mir-370
-3.55883	5.9709	5.59279e-16	3.12637e-14	hsa-mir-409
-3.6419	6.78307	6.77017e-16	3.44048e-14	hsa-mir-654
-3.8849	4.67436	1.03871e-15	4.83865e-14	hsa-mir-889
-3.78319	5.42262	1.27405e-15	5.4784e-14	hsa-mir-369
-3.92366	5.01232	2.79177e-15	1.11471e-13	hsa-mir-154
-3.36033	13.0054	3.32272e-15	1.23827e-13	hsa-mir-100
-3.92397	3.8161	3.70063e-15	1.29291e-13	hsa-mir-411
-3.72917	5.65766	8.26168e-15	2.71664e-13	hsa-mir-337
-3.60584	4.98895	1.25261e-14	3.68532e-13	hsa-mir-431
-3.99431	5.35148	2.51907e-14	7.04081e-13	hsa-mir-376c
-2.16938	9.34931	4.51732e-14	1.20247e-12	hsa-mir-125b-1
-3.44923	5.33085	7.43621e-14	1.88947e-12	hsa-mir-495
-3.54059	4.53078	2.44545e-13	5.94352e-12	hsa-mir-323
-3.84856	3.23761	1.14586e-12	2.6689e-11	hsa-mir-299
-4.02996	3.5616	1.28917e-12	2.88258e-11	hsa-mir-377
-3.5306	3.89425	1.40923e-12	3.02985e-11	hsa-mir-494
-4.062	3.37601	1.75037e-12	3.62391e-11	hsa-mir-655
-3.54828	3.35143	2.92658e-12	5.64786e-11	hsa-mir-432
-3.49582	4.41449	2.93002e-12	5.64786e-11	hsa-mir-758
-2.04064	6.6933	4.6847e-12	8.72916e-11	hsa-mir-455
-2.26658	7.08798	1.666e-11	3.00417e-10	hsa-mir-203
-3.17575	4.88982	1.82525e-11	3.18849e-10	hsa-mir-539
-3.68503	4.17351	3.01406e-11	5.10564e-10	hsa-mir-410
-2.76691	4.24431	7.0925e-11	1.16609e-09	hsa-mir-485
-3.24073	5.74692	9.84728e-11	1.57275e-09	hsa-mir-493
-2.85882	2.39668	1.70469e-10	2.62629e-09	hsa-mir-412
-3.09223	2.92941	1.73833e-10	2.62629e-09	hsa-mir-496
-1.98339	3.80164	2.34776e-10	3.45368e-09	hsa-mir-497
-1.10103	11.9571	3.86392e-10	5.39983e-09	hsa-mir-181b-1
-1.76609	3.67034	9.54777e-10	1.30176e-08	hsa-mir-195
-3.51013	2.16921	1.09727e-09	1.46041e-08	hsa-mir-656
-2.90107	3.2162	1.67633e-09	2.17922e-08	hsa-mir-196a-2
-2.45235	2.16925	9.14602e-09	1.13614e-07	hsa-mir-129-1
-3.15397	2.71719	1.16513e-08	1.41589e-07	hsa-mir-376b
-2.73134	2.78259	1.67417e-08	1.99119e-07	hsa-mir-376a-1
-2.81148	2.63001	2.13847e-08	2.49043e-07	hsa-mir-543
-3.12154	2.21624	2.57974e-08	2.94301e-07	hsa-mir-433
-1.01549	14.9197	3.54647e-08	3.96496e-07	hsa-mir-181a-1
-2.4285	1.91795	4.41055e-08	4.8343e-07	hsa-mir-329-2
-2.36437	3.15321	6.75794e-08	7.12772e-07	hsa-mir-935
-2.8431	2.57213	1.77261e-07	1.80162e-06	hsa-mir-376a-2
-2.78222	2.04161	2.40624e-07	2.3598e-06	hsa-mir-380
-2.66761	2.49978	2.74803e-07	2.64853e-06	hsa-mir-487a
-2.3219	1.55288	4.2413e-07	3.95148e-06	hsa-mir-770
-2.40269	1.63969	5.99003e-07	5.48922e-06	hsa-mir-665
-1.23441	3.93234	8.20679e-07	7.39935e-06	hsa-mir-365-1
-1.43471	4.5614	1.35467e-06	1.18322e-05	hsa-mir-196a-1
-2.35297	1.94029	2.13835e-06	1.78408e-05	hsa-mir-329-1
-2.22509	1.55067	2.67219e-06	2.18298e-05	hsa-mir-668
-2.22139	1.96731	2.69455e-06	2.18298e-05	hsa-mir-129-2
-2.14211	7.26056	7.11025e-06	5.59807e-05	hsa-mir-224
-1.09983	3.91557	1.01562e-05	7.67202e-05	hsa-mir-365-2
-2.40324	1.675	1.07197e-05	7.96206e-05	hsa-mir-1197
-1.88506	1.52448	3.06472e-05	0.000216858	hsa-mir-1185-1
-1.38248	3.69166	3.18009e-05	0.000222209	hsa-mir-675
-1.70308	2.07688	4.94169e-05	0.000328857	hsa-mir-504
-1.83214	1.60849	0.000342079	0.00201286	hsa-mir-541
-1.44515	1.4503	0.000498263	0.00275771	hsa-mir-1185-2
-1.4875	6.27868	0.00119524	0.0061297	hsa-mir-452
-1.43033	1.5746	0.00303039	0.0144785	hsa-mir-615
-1.07465	2.15739	0.00354102	0.0163589	hsa-mir-483
-1.11579	1.41915	0.0117604	0.045636	hsa-mir-488

## Sheet: Negatively correlated
logFC	logCPM	PValue	FDR	gene
1.79195	10.7281	1.12237e-14	3.48558e-13	hsa-mir-582
6.25585	5.34096	4.44085e-09	5.6419e-08	hsa-mir-1269
1.7601	3.04194	2.32097e-07	2.31683e-06	hsa-mir-511-1
1.41164	3.05002	2.14828e-05	0.00015396	hsa-mir-511-2
1.3754	2.74158	4.32322e-05	0.000294717	hsa-mir-187
1.00243	2.22104	0.000398006	0.00231756	hsa-mir-1277
1.70272	1.44107	0.000616189	0.00334113	hsa-mir-517b
1.70266	1.44107	0.000621606	0.00334113	hsa-mir-517a
1.29219	3.99005	0.00339728	0.0159586	hsa-mir-508
1.01564	16.8289	0.00367199	0.0168249	hsa-mir-10a
1.10804	1.39053	0.00588745	0.0255123	hsa-mir-520g
1.23507	1.41185	0.0109323	0.0427352	hsa-mir-518c
