# Supplementary material for: Identification and validation of obesity-related gene LEP methylation as a prognostic indicator in patients with acute myeloid leukemia
Source: Clin Epigenetics. 2021 Jan 23;13:16. doi: 10.1186/s13148-021-01013-9 (PMC7824952; doi:10.1186/s13148-021-01013-9)
Supplement: Supplementary file 4 — Additional file 4. Venn results of microRNAs targeting LEP. [file 13148_2021_1013_MOESM4_ESM.xlsx]

## Sheet: Supplementary material 1
Names	total	elements
TargetScan miRDB miRWalk	69	hsa-miR-4314
		hsa-miR-6515-3p
		hsa-miR-5692a
		hsa-miR-1306-5p
		hsa-miR-4474-3p
		hsa-miR-6813-3p
		hsa-miR-6868-3p
		hsa-miR-3173-5p
		hsa-miR-766-3p
		hsa-miR-668-3p
		hsa-miR-298
		hsa-miR-5699-5p
		hsa-miR-532-5p
		hsa-miR-6802-5p
		hsa-miR-4764-3p
		hsa-miR-1270
		hsa-miR-4323
		hsa-miR-7151-5p
		hsa-miR-4661-3p
		hsa-miR-29c-3p
		hsa-miR-7111-5p
		hsa-miR-3936
		hsa-miR-6799-3p
		hsa-miR-6734-3p
		hsa-miR-200a-3p
		hsa-miR-6870-5p
		hsa-miR-671-5p
		hsa-miR-6756-3p
		hsa-miR-3127-5p
		hsa-miR-5698
		hsa-miR-517-5p
		hsa-miR-3907
		hsa-miR-29b-2-5p
		hsa-miR-4267
		hsa-miR-4726-3p
		hsa-miR-1304-5p
		hsa-miR-1182
		hsa-miR-548p
		hsa-miR-4687-3p
		hsa-miR-942-5p
		hsa-miR-29a-3p
		hsa-miR-7855-5p
		hsa-miR-619-3p
		hsa-miR-147a
		hsa-miR-204-3p
		hsa-miR-1913
		hsa-miR-4441
		hsa-miR-4633-5p
		hsa-miR-345-3p
		hsa-miR-936
		hsa-miR-4646-5p
		hsa-miR-6778-3p
		hsa-miR-4683
		hsa-miR-7851-3p
		hsa-miR-3667-3p
		hsa-miR-6842-3p
		hsa-miR-7976
		hsa-miR-619-5p
		hsa-miR-6838-3p
		hsa-miR-3127-3p
		hsa-miR-1224-3p
		hsa-miR-4319
		hsa-miR-874-3p
		hsa-miR-331-3p
		hsa-miR-5010-3p
		hsa-miR-212-5p
		hsa-miR-33a-3p
		hsa-miR-1251-3p
		hsa-miR-4723-5p
miRDB miRWalk	1	hsa-miR-498-5p
TargetScan miRDB	23	hsa-miR-3977
		hsa-miR-3691-5p
		hsa-miR-186-3p
		hsa-miR-6890-3p
		hsa-miR-5680
		hsa-miR-4782-5p
		hsa-miR-4760-5p
		hsa-miR-7152-3p
		hsa-miR-6079
		hsa-miR-141-3p
		hsa-miR-3918
		hsa-miR-7154-5p
		hsa-miR-9-5p
		hsa-miR-4663
		hsa-miR-8061
		hsa-miR-6805-5p
		hsa-miR-29b-3p
		hsa-miR-5011-5p
		hsa-miR-4254
		hsa-miR-620
		hsa-miR-4704-3p
		hsa-miR-1245b-3p
		hsa-miR-889-3p
TargetScan miRWalk	575	hsa-miR-522-5p
		hsa-miR-30d-5p
		hsa-miR-518d-5p
		hsa-miR-3690
		hsa-miR-518a-3p
		hsa-miR-6738-5p
		hsa-miR-17-5p
		hsa-miR-6895-3p
		hsa-miR-6873-5p
		hsa-miR-6876-5p
		hsa-miR-302b-3p
		hsa-miR-6891-5p
		hsa-miR-3680-5p
		hsa-miR-6832-5p
		hsa-miR-3187-3p
		hsa-miR-5089-3p
		hsa-miR-3155a
		hsa-miR-5089-5p
		hsa-miR-4695-3p
		hsa-miR-450a-2-3p
		hsa-miR-6793-3p
		hsa-miR-1276
		hsa-miR-3681-3p
		hsa-miR-6499-3p
		hsa-miR-23a-3p
		hsa-miR-6760-3p
		hsa-miR-7162-5p
		hsa-miR-8060
		hsa-miR-4421
		hsa-miR-193a-5p
		hsa-miR-2278
		hsa-miR-892c-5p
		hsa-miR-6759-3p
		hsa-miR-4747-5p
		hsa-miR-758-3p
		hsa-miR-6732-5p
		hsa-miR-4274
		hsa-miR-4690-3p
		hsa-miR-4684-5p
		hsa-miR-6765-5p
		hsa-miR-6771-3p
		hsa-miR-6748-3p
		hsa-miR-518e-5p
		hsa-miR-4793-3p
		hsa-miR-593-3p
		hsa-miR-6818-3p
		hsa-miR-661
		hsa-miR-6504-5p
		hsa-miR-4722-5p
		hsa-miR-3074-5p
		hsa-miR-5196-5p
		hsa-miR-4302
		hsa-miR-7157-5p
		hsa-miR-4436a
		hsa-miR-664b-5p
		hsa-miR-6511a-3p
		hsa-miR-3619-5p
		hsa-miR-7113-5p
		hsa-miR-4761-5p
		hsa-miR-330-3p
		hsa-miR-4257
		hsa-miR-4264
		hsa-miR-6769b-3p
		hsa-miR-6815-3p
		hsa-miR-4710
		hsa-miR-146b-3p
		hsa-miR-302e
		hsa-miR-4715-3p
		hsa-miR-4731-5p
		hsa-miR-6841-3p
		hsa-miR-6787-3p
		hsa-miR-4505
		hsa-miR-8073
		hsa-miR-6778-5p
		hsa-miR-7848-3p
		hsa-miR-370-3p
		hsa-miR-574-3p
		hsa-miR-8071
		hsa-miR-23a-5p
		hsa-miR-329-5p
		hsa-miR-5587-5p
		hsa-miR-584-5p
		hsa-miR-6807-5p
		hsa-miR-6805-3p
		hsa-miR-623
		hsa-miR-6828-5p
		hsa-miR-939-3p
		hsa-miR-129-1-3p
		hsa-miR-4436b-3p
		hsa-miR-4664-5p
		hsa-miR-211-3p
		hsa-miR-1271-3p
		hsa-miR-618
		hsa-miR-6504-3p
		hsa-miR-1228-3p
		hsa-miR-4685-3p
		hsa-miR-4286
		hsa-miR-320e
		hsa-miR-641
		hsa-miR-1285-3p
		hsa-miR-5006-5p
		hsa-miR-525-5p
		hsa-miR-3194-5p
		hsa-miR-20b-5p
		hsa-miR-1260a
		hsa-miR-7849-3p
		hsa-miR-503-3p
		hsa-miR-6859-3p
		hsa-miR-548h-3p
		hsa-miR-2392
		hsa-miR-2682-3p
		hsa-miR-6862-3p
		hsa-miR-194-3p
		hsa-miR-106b-5p
		hsa-miR-4740-3p
		hsa-miR-1914-3p
		hsa-miR-518b
		hsa-miR-504-3p
		hsa-miR-26b-5p
		hsa-miR-1236-3p
		hsa-miR-6812-3p
		hsa-miR-660-3p
		hsa-miR-1202
		hsa-miR-296-5p
		hsa-miR-378a-5p
		hsa-miR-519e-5p
		hsa-miR-20a-5p
		hsa-miR-6715b-3p
		hsa-miR-494-5p
		hsa-miR-106a-5p
		hsa-miR-4654
		hsa-miR-21-3p
		hsa-miR-6859-5p
		hsa-miR-550b-2-5p
		hsa-miR-5589-5p
		hsa-miR-6837-3p
		hsa-miR-4519
		hsa-miR-3661
		hsa-miR-6808-3p
		hsa-miR-4632-5p
		hsa-miR-301a-3p
		hsa-miR-328-3p
		hsa-miR-1291
		hsa-miR-4673
		hsa-miR-1200
		hsa-miR-3199
		hsa-miR-141-5p
		hsa-miR-361-5p
		hsa-miR-6871-5p
		hsa-miR-5739
		hsa-miR-6821-3p
		hsa-miR-23c
		hsa-miR-323b-5p
		hsa-miR-4717-3p
		hsa-miR-6854-5p
		hsa-miR-4310
		hsa-miR-4722-3p
		hsa-miR-4496
		hsa-miR-4698
		hsa-miR-4292
		hsa-miR-4650-5p
		hsa-miR-6857-3p
		hsa-miR-216b-5p
		hsa-miR-6817-3p
		hsa-miR-1226-3p
		hsa-miR-23b-3p
		hsa-miR-6837-5p
		hsa-miR-6801-3p
		hsa-miR-5195-5p
		hsa-miR-6855-5p
		hsa-miR-4520-5p
		hsa-miR-3157-5p
		hsa-miR-4750-3p
		hsa-miR-302a-3p
		hsa-miR-4677-5p
		hsa-miR-6790-3p
		hsa-miR-4299
		hsa-miR-512-3p
		hsa-miR-7110-3p
		hsa-miR-1343-5p
		hsa-miR-423-3p
		hsa-miR-190a-3p
		hsa-miR-4536-5p
		hsa-miR-935
		hsa-miR-612
		hsa-miR-518f-3p
		hsa-miR-8089
		hsa-miR-6818-5p
		hsa-miR-6881-3p
		hsa-miR-6508-3p
		hsa-miR-6775-3p
		hsa-miR-6721-5p
		hsa-miR-6782-3p
		hsa-miR-5193
		hsa-miR-7843-5p
		hsa-miR-6781-3p
		hsa-miR-4778-3p
		hsa-miR-4642
		hsa-miR-6754-5p
		hsa-miR-6867-3p
		hsa-miR-4758-3p
		hsa-miR-362-3p
		hsa-miR-6512-3p
		hsa-miR-3911
		hsa-miR-670-5p
		hsa-miR-4711-5p
		hsa-miR-3646
		hsa-miR-4667-5p
		hsa-miR-3663-5p
		hsa-miR-15b-5p
		hsa-miR-1914-5p
		hsa-miR-330-5p
		hsa-miR-941
		hsa-miR-128-3p
		hsa-miR-492
		hsa-miR-3158-5p
		hsa-miR-4742-5p
		hsa-miR-1237-3p
		hsa-miR-3194-3p
		hsa-miR-3125
		hsa-miR-8056
		hsa-miR-6838-5p
		hsa-miR-6757-5p
		hsa-miR-342-5p
		hsa-miR-4696
		hsa-miR-1229-3p
		hsa-miR-4270
		hsa-miR-2276-5p
		hsa-miR-519a-5p
		hsa-miR-759
		hsa-miR-329-3p
		hsa-miR-483-5p
		hsa-miR-6842-5p
		hsa-miR-6511b-5p
		hsa-miR-4700-5p
		hsa-miR-4713-5p
		hsa-miR-3616-3p
		hsa-miR-1271-5p
		hsa-miR-18a-3p
		hsa-miR-339-5p
		hsa-miR-548j-5p
		hsa-miR-93-5p
		hsa-miR-376c-5p
		hsa-miR-6736-5p
		hsa-miR-764
		hsa-miR-518f-5p
		hsa-miR-654-5p
		hsa-miR-4330
		hsa-miR-6511b-3p
		hsa-miR-6750-5p
		hsa-miR-4501
		hsa-miR-130b-5p
		hsa-miR-939-5p
		hsa-miR-1250-3p
		hsa-miR-4506
		hsa-miR-892a
		hsa-miR-1304-3p
		hsa-miR-6810-3p
		hsa-miR-24-1-5p
		hsa-miR-5195-3p
		hsa-miR-3689f
		hsa-miR-7703
		hsa-miR-1972
		hsa-miR-3183
		hsa-miR-6812-5p
		hsa-miR-373-5p
		hsa-miR-564
		hsa-miR-4738-3p
		hsa-miR-3922-3p
		hsa-miR-423-5p
		hsa-miR-425-5p
		hsa-miR-211-5p
		hsa-miR-767-5p
		hsa-miR-5572
		hsa-miR-1343-3p
		hsa-miR-3121-5p
		hsa-miR-3166
		hsa-miR-514a-5p
		hsa-miR-3190-5p
		hsa-miR-6756-5p
		hsa-miR-6734-5p
		hsa-miR-6738-3p
		hsa-miR-5088-3p
		hsa-miR-3652
		hsa-miR-1205
		hsa-miR-6809-3p
		hsa-miR-1285-5p
		hsa-miR-6744-3p
		hsa-miR-3064-5p
		hsa-miR-490-5p
		hsa-miR-889-5p
		hsa-miR-6745
		hsa-miR-373-3p
		hsa-miR-4755-5p
		hsa-miR-365b-5p
		hsa-miR-3619-3p
		hsa-miR-6876-3p
		hsa-miR-4296
		hsa-miR-1233-5p
		hsa-miR-3180-5p
		hsa-miR-2114-5p
		hsa-miR-4520-2-3p
		hsa-miR-6077
		hsa-miR-4768-5p
		hsa-miR-6766-5p
		hsa-miR-4777-3p
		hsa-miR-4732-3p
		hsa-miR-4284
		hsa-miR-1184
		hsa-miR-4531
		hsa-miR-6892-3p
		hsa-miR-1290
		hsa-miR-3163
		hsa-miR-4797-5p
		hsa-miR-6773-3p
		hsa-miR-216a-3p
		hsa-miR-378j
		hsa-miR-125a-5p
		hsa-miR-3617-5p
		hsa-miR-8070
		hsa-miR-4540
		hsa-miR-4456
		hsa-miR-4743-5p
		hsa-miR-4723-3p
		hsa-miR-6763-5p
		hsa-miR-6860
		hsa-miR-4667-3p
		hsa-miR-510-5p
		hsa-miR-526b-3p
		hsa-miR-4726-5p
		hsa-miR-490-3p
		hsa-miR-647
		hsa-miR-4644
		hsa-miR-6716-5p
		hsa-miR-301b-5p
		hsa-miR-127-5p
		hsa-miR-3134
		hsa-miR-3620-3p
		hsa-miR-4265
		hsa-miR-5194
		hsa-miR-3192-5p
		hsa-miR-548x-5p
		hsa-miR-4685-5p
		hsa-miR-4520-3p
		hsa-miR-24-3p
		hsa-miR-6825-5p
		hsa-miR-6070
		hsa-miR-616-5p
		hsa-miR-138-5p
		hsa-miR-3173-3p
		hsa-miR-6861-5p
		hsa-miR-4430
		hsa-miR-365a-5p
		hsa-miR-3191-5p
		hsa-miR-6872-3p
		hsa-miR-3679-5p
		hsa-miR-6867-5p
		hsa-miR-7704
		hsa-miR-1825
		hsa-miR-3925-5p
		hsa-miR-3934-3p
		hsa-miR-4699-5p
		hsa-miR-1266-5p
		hsa-miR-5787
		hsa-miR-508-5p
		hsa-miR-1909-3p
		hsa-miR-30c-5p
		hsa-miR-6893-3p
		hsa-miR-1303
		hsa-miR-5589-3p
		hsa-miR-4469
		hsa-miR-548aj-5p
		hsa-miR-193b-5p
		hsa-miR-550a-5p
		hsa-miR-6510-5p
		hsa-miR-3605-5p
		hsa-miR-4637
		hsa-miR-6800-5p
		hsa-miR-215-3p
		hsa-miR-5691
		hsa-miR-6776-5p
		hsa-miR-6727-3p
		hsa-miR-5581-3p
		hsa-miR-8052
		hsa-miR-7974
		hsa-miR-548ar-5p
		hsa-miR-6852-5p
		hsa-miR-432-3p
		hsa-miR-548i
		hsa-miR-520a-5p
		hsa-miR-378g
		hsa-miR-7153-5p
		hsa-miR-3155b
		hsa-miR-1178-5p
		hsa-miR-523-5p
		hsa-miR-1281
		hsa-miR-5192
		hsa-miR-6854-3p
		hsa-miR-6851-3p
		hsa-miR-5571-5p
		hsa-miR-2113
		hsa-miR-6736-3p
		hsa-miR-4757-5p
		hsa-miR-129-2-3p
		hsa-miR-324-3p
		hsa-miR-622
		hsa-miR-6739-3p
		hsa-miR-1207-3p
		hsa-miR-6760-5p
		hsa-miR-5001-3p
		hsa-miR-6811-5p
		hsa-miR-1273h-3p
		hsa-miR-7113-3p
		hsa-miR-7156-5p
		hsa-miR-6802-3p
		hsa-miR-484
		hsa-miR-642b-5p
		hsa-miR-550a-3-5p
		hsa-miR-4752
		hsa-miR-4701-5p
		hsa-miR-3622b-5p
		hsa-miR-6724-5p
		hsa-miR-1324
		hsa-miR-4290
		hsa-miR-3926
		hsa-miR-3176
		hsa-miR-1178-3p
		hsa-miR-502-5p
		hsa-miR-143-5p
		hsa-miR-1208
		hsa-miR-6784-3p
		hsa-miR-767-3p
		hsa-miR-6875-3p
		hsa-miR-4764-5p
		hsa-miR-6789-3p
		hsa-miR-134-3p
		hsa-miR-6769b-5p
		hsa-miR-6501-3p
		hsa-miR-6847-5p
		hsa-miR-1260b
		hsa-miR-6833-3p
		hsa-miR-4776-3p
		hsa-miR-3116
		hsa-miR-761
		hsa-miR-149-5p
		hsa-miR-5190
		hsa-miR-6750-3p
		hsa-miR-4260
		hsa-miR-2115-5p
		hsa-miR-4662a-5p
		hsa-miR-4786-3p
		hsa-miR-23b-5p
		hsa-miR-6741-5p
		hsa-miR-3189-5p
		hsa-miR-4653-5p
		hsa-miR-588
		hsa-miR-516b-5p
		hsa-miR-146a-3p
		hsa-miR-7151-3p
		hsa-miR-135b-5p
		hsa-miR-6800-3p
		hsa-miR-8057
		hsa-miR-4258
		hsa-miR-6819-3p
		hsa-miR-520d-3p
		hsa-miR-6747-5p
		hsa-miR-6737-5p
		hsa-miR-636
		hsa-miR-363-5p
		hsa-miR-520c-5p
		hsa-miR-6823-5p
		hsa-miR-424-5p
		hsa-miR-4781-3p
		hsa-miR-4518
		hsa-miR-548aw
		hsa-miR-7110-5p
		hsa-miR-6722-3p
		hsa-miR-4716-5p
		hsa-miR-548au-5p
		hsa-miR-4727-5p
		hsa-miR-221-5p
		hsa-miR-4322
		hsa-miR-3664-3p
		hsa-miR-4648
		hsa-miR-1295b-5p
		hsa-miR-4660
		hsa-miR-150-5p
		hsa-miR-4446-3p
		hsa-miR-5189-5p
		hsa-miR-8063
		hsa-miR-6777-3p
		hsa-miR-27b-5p
		hsa-miR-4287
		hsa-miR-1227-3p
		hsa-miR-659-3p
		hsa-miR-92a-2-5p
		hsa-miR-4755-3p
		hsa-miR-631
		hsa-miR-3921
		hsa-miR-4435
		hsa-miR-4769-3p
		hsa-miR-6764-5p
		hsa-miR-3914
		hsa-miR-711
		hsa-miR-4279
		hsa-miR-6769a-5p
		hsa-miR-26a-5p
		hsa-miR-4793-5p
		hsa-miR-7843-3p
		hsa-miR-6819-5p
		hsa-miR-6747-3p
		hsa-miR-6728-3p
		hsa-miR-4647
		hsa-miR-1299
		hsa-miR-4308
		hsa-miR-4701-3p
		hsa-miR-3130-3p
		hsa-miR-6845-3p
		hsa-miR-3666
		hsa-miR-6822-5p
		hsa-miR-3188
		hsa-miR-6080
		hsa-miR-5006-3p
		hsa-miR-4771
		hsa-miR-412-3p
		hsa-miR-130b-3p
		hsa-miR-548z
		hsa-miR-518d-3p
		hsa-miR-6783-3p
		hsa-miR-6815-5p
		hsa-miR-6165
		hsa-miR-6865-5p
		hsa-miR-5699-3p
		hsa-miR-3150a-3p
		hsa-miR-6877-3p
		hsa-miR-5003-5p
		hsa-miR-376a-5p
		hsa-miR-6873-3p
		hsa-miR-4733-3p
		hsa-miR-3156-3p
		hsa-miR-4293
		hsa-miR-4516
		hsa-miR-518c-3p
		hsa-miR-409-3p
		hsa-miR-204-5p
		hsa-miR-6742-3p
		hsa-miR-6879-5p
		hsa-miR-519b-5p
		hsa-miR-6878-3p
		hsa-miR-6732-3p
		hsa-miR-7973
		hsa-miR-574-5p
		hsa-miR-4695-5p
		hsa-miR-1909-5p
		hsa-miR-1226-5p
		hsa-miR-3665
		hsa-miR-214-3p
		hsa-miR-519c-5p
		hsa-miR-877-3p
		hsa-miR-6885-3p
		hsa-miR-197-3p
		hsa-miR-326
		hsa-miR-24-2-5p
		hsa-miR-4485-5p
		hsa-miR-548g-5p
		hsa-miR-145-5p
		hsa-miR-6846-3p
		hsa-miR-5693
		hsa-miR-6817-5p
		hsa-miR-6754-3p
		hsa-miR-433-3p
		hsa-miR-1293
		hsa-miR-302d-3p
		hsa-miR-1976
		hsa-miR-3177-3p
miRWalk	1069	hsa-miR-140-5p
		hsa-miR-656-5p
		hsa-miR-5197-3p
		hsa-miR-133a-3p
		hsa-miR-4743-3p
		hsa-miR-557
		hsa-miR-6827-3p
		hsa-miR-5088-5p
		hsa-miR-4649-5p
		hsa-miR-4740-5p
		hsa-miR-3622b-3p
		hsa-miR-637
		hsa-miR-7108-5p
		hsa-miR-4493
		hsa-miR-1250-5p
		hsa-miR-6887-5p
		hsa-miR-3622a-5p
		hsa-miR-34b-5p
		hsa-miR-381-3p
		hsa-miR-4709-3p
		hsa-miR-6786-3p
		hsa-miR-3975
		hsa-miR-4524b-3p
		hsa-miR-4674
		hsa-miR-4730
		hsa-miR-3681-5p
		hsa-miR-92b-3p
		hsa-miR-3940-5p
		hsa-miR-8069
		hsa-miR-526a-3p
		hsa-miR-431-3p
		hsa-miR-3682-5p
		hsa-miR-758-5p
		hsa-miR-6740-5p
		hsa-miR-377-5p
		hsa-miR-562
		hsa-miR-5196-3p
		hsa-miR-3622a-3p
		hsa-miR-541-5p
		hsa-miR-202-3p
		hsa-miR-2114-3p
		hsa-miR-2276-3p
		hsa-miR-6780b-5p
		hsa-miR-3677-3p
		hsa-miR-138-1-3p
		hsa-miR-4641
		hsa-miR-489-3p
		hsa-miR-370-5p
		hsa-miR-6796-5p
		hsa-miR-4732-5p
		hsa-miR-675-3p
		hsa-miR-1269a
		hsa-miR-1237-5p
		hsa-miR-483-3p
		hsa-miR-3195
		hsa-miR-4486
		hsa-miR-4534
		hsa-miR-425-3p
		hsa-miR-5002-5p
		hsa-miR-6834-3p
		hsa-miR-380-5p
		hsa-miR-4488
		hsa-miR-19b-1-5p
		hsa-miR-500a-5p
		hsa-miR-744-5p
		hsa-miR-532-3p
		hsa-miR-4677-3p
		hsa-miR-34a-3p
		hsa-miR-6858-5p
		hsa-miR-6768-3p
		hsa-miR-598-5p
		hsa-miR-548ar-3p
		hsa-miR-4638-5p
		hsa-miR-4300
		hsa-miR-378d
		hsa-miR-6511a-5p
		hsa-miR-1267
		hsa-miR-5092
		hsa-miR-135a-3p
		hsa-miR-4763-5p
		hsa-miR-4513
		hsa-miR-6132
		hsa-miR-1306-3p
		hsa-miR-579-5p
		hsa-miR-3917
		hsa-miR-575
		hsa-miR-320c
		hsa-miR-6836-5p
		hsa-miR-653-5p
		hsa-miR-6503-5p
		hsa-miR-3162-3p
		hsa-miR-6767-3p
		hsa-miR-1238-5p
		hsa-miR-10392-3p
		hsa-miR-6078
		hsa-miR-4708-3p
		hsa-miR-4748
		hsa-miR-4735-3p
		hsa-miR-10394-5p
		hsa-miR-6803-3p
		hsa-miR-4525
		hsa-miR-486-3p
		hsa-miR-302c-5p
		hsa-miR-449a
		hsa-miR-8053
		hsa-miR-92b-5p
		hsa-miR-12115
		hsa-miR-7106-3p
		hsa-miR-6829-3p
		hsa-miR-6766-3p
		hsa-miR-6088
		hsa-miR-200a-5p
		hsa-miR-6833-5p
		hsa-miR-943
		hsa-miR-6883-5p
		hsa-miR-3149
		hsa-let-7b-3p
		hsa-miR-6878-5p
		hsa-miR-11400
		hsa-miR-10524-5p
		hsa-miR-885-5p
		hsa-miR-1282
		hsa-miR-3124-5p
		hsa-miR-103a-1-5p
		hsa-miR-4750-5p
		hsa-miR-191-3p
		hsa-miR-1301-5p
		hsa-miR-551b-5p
		hsa-miR-769-5p
		hsa-miR-6799-5p
		hsa-miR-381-5p
		hsa-miR-6741-3p
		hsa-miR-7155-5p
		hsa-miR-6845-5p
		hsa-miR-603
		hsa-miR-4633-3p
		hsa-miR-371b-3p
		hsa-miR-7112-3p
		hsa-miR-938
		hsa-miR-3074-3p
		hsa-miR-6716-3p
		hsa-miR-4479
		hsa-miR-8055
		hsa-miR-105-3p
		hsa-miR-4326
		hsa-let-7b-5p
		hsa-miR-542-5p
		hsa-miR-6751-5p
		hsa-miR-3192-3p
		hsa-miR-1231
		hsa-miR-19b-3p
		hsa-miR-6856-3p
		hsa-miR-675-5p
		hsa-miR-513b-5p
		hsa-miR-1207-5p
		hsa-miR-6880-5p
		hsa-miR-6869-3p
		hsa-miR-9500
		hsa-miR-6718-5p
		hsa-miR-657
		hsa-miR-4689
		hsa-miR-339-3p
		hsa-miR-9718
		hsa-miR-5003-3p
		hsa-miR-4739
		hsa-miR-3135b
		hsa-miR-600
		hsa-miR-371a-3p
		hsa-miR-6762-3p
		hsa-miR-4268
		hsa-miR-3145-5p
		hsa-miR-621
		hsa-miR-6791-3p
		hsa-miR-3150a-5p
		hsa-miR-338-5p
		hsa-miR-1470
		hsa-miR-766-5p
		hsa-miR-151b
		hsa-miR-7150
		hsa-miR-200c-3p
		hsa-miR-887-3p
		hsa-miR-593-5p
		hsa-miR-6810-5p
		hsa-miR-491-5p
		hsa-miR-6853-5p
		hsa-miR-6765-3p
		hsa-miR-3670
		hsa-miR-5585-5p
		hsa-miR-4652-3p
		hsa-miR-6887-3p
		hsa-miR-196b-3p
		hsa-miR-3200-3p
		hsa-miR-4804-3p
		hsa-miR-4433a-5p
		hsa-miR-3153
		hsa-miR-10393-3p
		hsa-miR-4312
		hsa-miR-8080
		hsa-miR-10400-3p
		hsa-miR-548az-5p
		hsa-miR-4717-5p
		hsa-miR-4690-5p
		hsa-miR-4711-3p
		hsa-miR-4725-3p
		hsa-miR-4706
		hsa-miR-6731-3p
		hsa-miR-1307-3p
		hsa-miR-6763-3p
		hsa-miR-92a-1-5p
		hsa-miR-4297
		hsa-miR-6822-3p
		hsa-miR-8086
		hsa-miR-217-3p
		hsa-miR-125b-2-3p
		hsa-miR-3680-3p
		hsa-miR-323b-3p
		hsa-miR-548t-3p
		hsa-miR-4784
		hsa-miR-7112-5p
		hsa-miR-5011-3p
		hsa-miR-378f
		hsa-miR-183-3p
		hsa-miR-6772-5p
		hsa-miR-569
		hsa-miR-4712-5p
		hsa-miR-3126-5p
		hsa-miR-4758-5p
		hsa-miR-149-3p
		hsa-miR-6069
		hsa-miR-5708
		hsa-miR-6715a-3p
		hsa-miR-4783-5p
		hsa-miR-4757-3p
		hsa-miR-3655
		hsa-miR-3160-5p
		hsa-miR-765
		hsa-miR-197-5p
		hsa-miR-6846-5p
		hsa-miR-6769a-3p
		hsa-miR-1911-5p
		hsa-miR-5586-5p
		hsa-miR-2355-3p
		hsa-miR-6864-3p
		hsa-miR-100-5p
		hsa-miR-4682
		hsa-miR-6774-5p
		hsa-miR-6801-5p
		hsa-miR-4263
		hsa-miR-8074
		hsa-miR-320a-3p
		hsa-miR-4638-3p
		hsa-miR-214-5p
		hsa-miR-6500-3p
		hsa-miR-1296-5p
		hsa-miR-6743-3p
		hsa-miR-635
		hsa-miR-511-5p
		hsa-miR-6892-5p
		hsa-miR-372-5p
		hsa-miR-526a-5p
		hsa-miR-885-3p
		hsa-miR-10522-5p
		hsa-miR-6075
		hsa-miR-4484
		hsa-miR-3169
		hsa-miR-1199-3p
		hsa-miR-4756-3p
		hsa-miR-2277-3p
		hsa-miR-6751-3p
		hsa-miR-6757-3p
		hsa-miR-3162-5p
		hsa-miR-6893-5p
		hsa-miR-4728-5p
		hsa-miR-378i
		hsa-miR-4539
		hsa-miR-608
		hsa-miR-6514-5p
		hsa-miR-3615
		hsa-miR-4277
		hsa-miR-509-3p
		hsa-miR-3621
		hsa-miR-4508
		hsa-miR-6839-3p
		hsa-miR-4521
		hsa-let-7i-5p
		hsa-miR-1287-5p
		hsa-miR-154-5p
		hsa-miR-1912-5p
		hsa-miR-4699-3p
		hsa-miR-3617-3p
		hsa-miR-4253
		hsa-miR-6090
		hsa-miR-127-3p
		hsa-miR-5004-3p
		hsa-miR-3614-5p
		hsa-miR-10394-3p
		hsa-miR-6779-3p
		hsa-miR-4655-5p
		hsa-miR-6808-5p
		hsa-miR-718
		hsa-miR-4718
		hsa-miR-200b-5p
		hsa-miR-3059-5p
		hsa-miR-325
		hsa-miR-3713
		hsa-miR-26a-1-3p
		hsa-miR-6743-5p
		hsa-miR-6501-5p
		hsa-miR-7158-5p
		hsa-miR-548aa
		hsa-miR-4774-3p
		hsa-miR-769-3p
		hsa-miR-143-3p
		hsa-miR-6874-5p
		hsa-miR-4665-5p
		hsa-miR-148b-5p
		hsa-miR-7705
		hsa-miR-3129-5p
		hsa-miR-6847-3p
		hsa-miR-6755-5p
		hsa-miR-1843
		hsa-miR-4454
		hsa-miR-8064
		hsa-miR-3960
		hsa-miR-4303
		hsa-miR-3132
		hsa-miR-610
		hsa-miR-198
		hsa-miR-31-5p
		hsa-miR-6774-3p
		hsa-miR-762
		hsa-miR-150-3p
		hsa-miR-3130-5p
		hsa-miR-6825-3p
		hsa-miR-6883-3p
		hsa-miR-6770-3p
		hsa-miR-3689c
		hsa-miR-497-3p
		hsa-miR-8082
		hsa-miR-488-5p
		hsa-miR-4315
		hsa-miR-3138
		hsa-miR-3142
		hsa-miR-3181
		hsa-miR-6864-5p
		hsa-miR-7106-5p
		hsa-miR-4259
		hsa-miR-554
		hsa-miR-371a-5p
		hsa-miR-491-3p
		hsa-miR-6882-3p
		hsa-miR-10397-3p
		hsa-miR-422a
		hsa-miR-12114
		hsa-miR-7160-3p
		hsa-miR-6826-3p
		hsa-miR-6744-5p
		hsa-miR-4524a-3p
		hsa-miR-1263
		hsa-miR-6858-3p
		hsa-miR-4697-5p
		hsa-miR-6073
		hsa-miR-4429
		hsa-miR-6085
		hsa-miR-6730-5p
		hsa-miR-378a-3p
		hsa-miR-634
		hsa-miR-4686
		hsa-miR-133b
		hsa-miR-208a-5p
		hsa-miR-12128
		hsa-miR-4728-3p
		hsa-miR-3191-3p
		hsa-miR-4524b-5p
		hsa-miR-4664-3p
		hsa-miR-572
		hsa-miR-6726-5p
		hsa-miR-6797-3p
		hsa-miR-4485-3p
		hsa-miR-4478
		hsa-miR-4307
		hsa-miR-3197
		hsa-miR-139-5p
		hsa-miR-10401-3p
		hsa-miR-6761-5p
		hsa-miR-6081
		hsa-miR-937-5p
		hsa-miR-181d-3p
		hsa-miR-571
		hsa-miR-4756-5p
		hsa-miR-340-3p
		hsa-miR-4632-3p
		hsa-miR-4446-5p
		hsa-miR-451a
		hsa-miR-548ag
		hsa-miR-4709-5p
		hsa-miR-2277-5p
		hsa-miR-1268a
		hsa-miR-6828-3p
		hsa-miR-4498
		hsa-miR-4444
		hsa-miR-4472
		hsa-let-7i-3p
		hsa-miR-501-5p
		hsa-miR-383-3p
		hsa-miR-6758-5p
		hsa-miR-7114-5p
		hsa-miR-6821-5p
		hsa-miR-6879-3p
		hsa-miR-5580-5p
		hsa-miR-1284
		hsa-miR-642a-3p
		hsa-miR-8079
		hsa-miR-3185
		hsa-miR-450a-1-3p
		hsa-miR-4781-5p
		hsa-miR-4305
		hsa-miR-2116-5p
		hsa-miR-375-5p
		hsa-miR-4741
		hsa-miR-224-5p
		hsa-miR-6789-5p
		hsa-miR-6072
		hsa-miR-4745-5p
		hsa-miR-548ax
		hsa-miR-4442
		hsa-miR-3945
		hsa-miR-10526-3p
		hsa-miR-520e-3p
		hsa-miR-12118
		hsa-miR-4514
		hsa-miR-6856-5p
		hsa-miR-378b
		hsa-miR-486-5p
		hsa-miR-3927-5p
		hsa-miR-7161-5p
		hsa-miR-4462
		hsa-miR-6823-3p
		hsa-miR-6820-3p
		hsa-miR-5704
		hsa-miR-4537
		hsa-miR-369-5p
		hsa-miR-4321
		hsa-miR-3186-5p
		hsa-miR-6785-5p
		hsa-miR-4799-3p
		hsa-miR-4745-3p
		hsa-miR-6816-5p
		hsa-miR-4452
		hsa-miR-6862-5p
		hsa-miR-1236-5p
		hsa-miR-208b-5p
		hsa-miR-4482-5p
		hsa-miR-6866-3p
		hsa-miR-9851-5p
		hsa-miR-99a-3p
		hsa-miR-10398-3p
		hsa-miR-487a-5p
		hsa-miR-6726-3p
		hsa-miR-887-5p
		hsa-miR-7107-5p
		hsa-miR-4772-3p
		hsa-miR-4251
		hsa-miR-614
		hsa-miR-10396a-5p
		hsa-miR-6880-3p
		hsa-miR-6761-3p
		hsa-miR-122-5p
		hsa-miR-4530
		hsa-miR-4707-5p
		hsa-miR-6068
		hsa-miR-4715-5p
		hsa-miR-8072
		hsa-miR-12131
		hsa-miR-5584-3p
		hsa-miR-5010-5p
		hsa-miR-6835-3p
		hsa-miR-4424
		hsa-miR-652-5p
		hsa-miR-3120-5p
		hsa-miR-485-3p
		hsa-miR-632
		hsa-miR-25-3p
		hsa-miR-4684-3p
		hsa-miR-6728-5p
		hsa-miR-601
		hsa-miR-3688-3p
		hsa-miR-4327
		hsa-miR-4665-3p
		hsa-miR-4437
		hsa-miR-6851-5p
		hsa-miR-455-3p
		hsa-miR-9901
		hsa-miR-4703-3p
		hsa-miR-4313
		hsa-miR-3184-3p
		hsa-miR-29b-1-5p
		hsa-miR-4436b-5p
		hsa-miR-1265
		hsa-miR-515-3p
		hsa-miR-3679-3p
		hsa-miR-6134
		hsa-miR-203b-5p
		hsa-miR-1287-3p
		hsa-miR-4317
		hsa-miR-3164
		hsa-miR-216a-5p
		hsa-miR-6882-5p
		hsa-miR-6795-5p
		hsa-miR-5002-3p
		hsa-miR-12126
		hsa-miR-639
		hsa-miR-4467
		hsa-miR-1908-3p
		hsa-miR-6811-3p
		hsa-miR-1183
		hsa-miR-6514-3p
		hsa-miR-4694-3p
		hsa-let-7d-3p
		hsa-miR-11399
		hsa-miR-662
		hsa-miR-4736
		hsa-miR-7854-3p
		hsa-miR-5004-5p
		hsa-miR-1275
		hsa-miR-500a-3p
		hsa-miR-552-3p
		hsa-miR-570-5p
		hsa-miR-1288-5p
		hsa-miR-6884-3p
		hsa-miR-891b
		hsa-miR-9898
		hsa-miR-4646-3p
		hsa-miR-4428
		hsa-miR-3147
		hsa-miR-1247-3p
		hsa-miR-4653-3p
		hsa-miR-1-5p
		hsa-miR-7154-3p
		hsa-miR-6792-5p
		hsa-miR-3152-5p
		hsa-miR-539-5p
		hsa-miR-3124-3p
		hsa-miR-138-2-3p
		hsa-miR-33b-5p
		hsa-miR-7108-3p
		hsa-miR-502-3p
		hsa-miR-3937
		hsa-miR-4754
		hsa-miR-5586-3p
		hsa-miR-522-3p
		hsa-miR-4515
		hsa-miR-4802-3p
		hsa-miR-500b-5p
		hsa-miR-6503-3p
		hsa-miR-873-5p
		hsa-miR-1266-3p
		hsa-miR-4693-5p
		hsa-miR-6807-3p
		hsa-miR-589-5p
		hsa-miR-4283
		hsa-miR-12116
		hsa-miR-16-1-3p
		hsa-miR-181c-3p
		hsa-miR-6529-5p
		hsa-miR-181a-2-3p
		hsa-miR-6814-5p
		hsa-miR-6890-5p
		hsa-miR-4789-3p
		hsa-miR-7702
		hsa-miR-5581-5p
		hsa-miR-513a-5p
		hsa-miR-875-5p
		hsa-miR-376a-2-5p
		hsa-miR-4269
		hsa-miR-650
		hsa-miR-1245a
		hsa-miR-6884-5p
		hsa-miR-3118
		hsa-miR-6076
		hsa-miR-663a
		hsa-miR-6824-5p
		hsa-miR-378c
		hsa-miR-6831-5p
		hsa-miR-892c-3p
		hsa-miR-378e
		hsa-miR-4800-3p
		hsa-miR-4278
		hsa-miR-4524a-5p
		hsa-miR-28-3p
		hsa-miR-6130
		hsa-miR-493-3p
		hsa-miR-4727-3p
		hsa-miR-196a-5p
		hsa-miR-514b-5p
		hsa-miR-6516-5p
		hsa-miR-890
		hsa-miR-1247-5p
		hsa-miR-4325
		hsa-miR-5587-3p
		hsa-miR-1180-5p
		hsa-miR-4669
		hsa-miR-3976
		hsa-miR-3196
		hsa-miR-6840-5p
		hsa-miR-6889-5p
		hsa-miR-642b-3p
		hsa-miR-363-3p
		hsa-miR-6861-3p
		hsa-miR-520e-5p
		hsa-miR-6722-5p
		hsa-miR-7853-5p
		hsa-miR-6869-5p
		hsa-miR-6836-3p
		hsa-miR-320a-5p
		hsa-miR-597-3p
		hsa-miR-3154
		hsa-miR-6853-3p
		hsa-miR-6888-3p
		hsa-miR-6793-5p
		hsa-miR-8075
		hsa-miR-5683
		hsa-miR-4675
		hsa-miR-6776-3p
		hsa-miR-5009-5p
		hsa-miR-6780b-3p
		hsa-miR-3934-5p
		hsa-miR-181d-5p
		hsa-miR-4443
		hsa-miR-1238-3p
		hsa-miR-2116-3p
		hsa-miR-12117
		hsa-miR-134-5p
		hsa-miR-3190-3p
		hsa-miR-4512
		hsa-miR-6733-5p
		hsa-miR-18b-3p
		hsa-miR-6749-5p
		hsa-miR-323a-3p
		hsa-miR-6767-5p
		hsa-miR-4448
		hsa-miR-3117-3p
		hsa-miR-6852-3p
		hsa-miR-6785-3p
		hsa-miR-129-5p
		hsa-miR-1295b-3p
		hsa-miR-4487
		hsa-miR-9851-3p
		hsa-miR-122b-3p
		hsa-miR-4733-5p
		hsa-miR-892b
		hsa-miR-3136-3p
		hsa-miR-3942-5p
		hsa-miR-1245b-5p
		hsa-let-7e-3p
		hsa-miR-6886-3p
		hsa-miR-3180-3p
		hsa-miR-3143
		hsa-miR-6529-3p
		hsa-miR-2467-5p
		hsa-miR-504-5p
		hsa-miR-1288-3p
		hsa-miR-4439
		hsa-miR-4494
		hsa-miR-7111-3p
		hsa-miR-6727-5p
		hsa-miR-4714-3p
		hsa-miR-4753-3p
		hsa-miR-664b-3p
		hsa-miR-15b-3p
		hsa-miR-4697-3p
		hsa-miR-132-5p
		hsa-miR-181b-5p
		hsa-miR-4458
		hsa-miR-4645-3p
		hsa-miR-219b-5p
		hsa-miR-6509-5p
		hsa-miR-4746-3p
		hsa-miR-409-5p
		hsa-miR-6850-5p
		hsa-miR-455-5p
		hsa-miR-4761-3p
		hsa-miR-5585-3p
		hsa-miR-6889-3p
		hsa-miR-1911-3p
		hsa-miR-195-3p
		hsa-miR-10392-5p
		hsa-miR-4649-3p
		hsa-miR-6804-3p
		hsa-miR-4747-3p
		hsa-miR-3151-3p
		hsa-miR-7155-3p
		hsa-miR-8087
		hsa-miR-1268b
		hsa-miR-6129
		hsa-miR-6857-5p
		hsa-miR-653-3p
		hsa-miR-299-5p
		hsa-miR-6803-5p
		hsa-miR-10398-5p
		hsa-miR-30b-3p
		hsa-miR-4470
		hsa-miR-6788-5p
		hsa-miR-1203
		hsa-miR-3137
		hsa-miR-615-3p
		hsa-miR-519a-2-5p
		hsa-miR-1185-2-3p
		hsa-miR-4794
		hsa-miR-3685
		hsa-miR-7977
		hsa-miR-4787-5p
		hsa-miR-449c-3p
		hsa-miR-6806-5p
		hsa-miR-10b-3p
		hsa-miR-4713-3p
		hsa-miR-4433b-5p
		hsa-miR-6513-5p
		hsa-miR-6872-5p
		hsa-miR-431-5p
		hsa-miR-4451
		hsa-miR-6768-5p
		hsa-miR-200b-3p
		hsa-miR-1249-5p
		hsa-miR-6499-5p
		hsa-miR-92a-3p
		hsa-miR-1305
		hsa-miR-4763-3p
		hsa-miR-937-3p
		hsa-miR-6870-3p
		hsa-miR-6510-3p
		hsa-miR-6089
		hsa-miR-151a-5p
		hsa-miR-6891-3p
		hsa-miR-6894-3p
		hsa-miR-521
		hsa-miR-135a-2-3p
		hsa-miR-200c-5p
		hsa-miR-518c-5p
		hsa-miR-4788
		hsa-miR-26b-3p
		hsa-miR-8077
		hsa-miR-1468-5p
		hsa-miR-6715b-5p
		hsa-miR-6794-3p
		hsa-miR-4796-3p
		hsa-miR-4433a-3p
		hsa-miR-106b-3p
		hsa-miR-433-5p
		hsa-miR-4762-3p
		hsa-miR-1269b
		hsa-miR-4324
		hsa-miR-3135a
		hsa-miR-3177-5p
		hsa-miR-4492
		hsa-miR-3126-3p
		hsa-miR-506-3p
		hsa-miR-6775-5p
		hsa-miR-7109-3p
		hsa-miR-6748-5p
		hsa-miR-31-3p
		hsa-miR-7152-5p
		hsa-miR-362-5p
		hsa-miR-4460
		hsa-miR-5681a
		hsa-miR-3974
		hsa-miR-549a-5p
		hsa-miR-6083
		hsa-miR-6780a-5p
		hsa-miR-382-3p
		hsa-miR-6848-5p
		hsa-miR-124-3p
		hsa-miR-3663-3p
		hsa-miR-3923
		hsa-miR-5093
		hsa-miR-6886-5p
		hsa-miR-4309
		hsa-miR-4535
		hsa-miR-4676-5p
		hsa-miR-320d
		hsa-miR-526b-5p
		hsa-miR-3620-5p
		hsa-miR-222-3p
		hsa-miR-617
		hsa-miR-6824-3p
		hsa-miR-9986
		hsa-miR-4796-5p
		hsa-miR-1180-3p
		hsa-miR-5187-3p
		hsa-miR-3944-5p
		hsa-miR-664a-3p
		hsa-miR-383-5p
		hsa-miR-4522
		hsa-miR-6885-5p
		hsa-miR-34c-3p
		hsa-miR-503-5p
		hsa-miR-6771-5p
		hsa-miR-1234-3p
		hsa-miR-6779-5p
		hsa-miR-1253
		hsa-miR-1233-3p
		hsa-miR-193a-3p
		hsa-miR-2861
		hsa-miR-1199-5p
		hsa-miR-4655-3p
		hsa-miR-185-3p
		hsa-miR-4529-3p
		hsa-miR-1538
		hsa-miR-30c-2-3p
		hsa-miR-4738-5p
		hsa-miR-3198
		hsa-miR-9900
		hsa-miR-221-3p
		hsa-miR-6835-5p
		hsa-miR-4712-3p
		hsa-miR-520f-5p
		hsa-miR-3139
		hsa-miR-4999-5p
		hsa-miR-20b-3p
		hsa-miR-4481
		hsa-miR-449b-5p
		hsa-miR-6719-3p
		hsa-miR-5188
		hsa-miR-652-3p
		hsa-miR-4652-5p
		hsa-miR-4737
		hsa-miR-4734
		hsa-miR-7153-3p
		hsa-miR-1469
		hsa-miR-4490
		hsa-miR-5681b
		hsa-miR-633
		hsa-miR-6084
		hsa-miR-29c-5p
		hsa-miR-30c-1-3p
		hsa-miR-4471
		hsa-miR-616-3p
		hsa-miR-12127
		hsa-miR-585-5p
		hsa-miR-212-3p
		hsa-miR-10396b-5p
		hsa-miR-1224-5p
		hsa-miR-4445-5p
		hsa-miR-4772-5p
		hsa-miR-6764-3p
		hsa-miR-3158-3p
		hsa-miR-6740-3p
		hsa-miR-3714
		hsa-miR-596
		hsa-miR-9983-3p
		hsa-miR-6804-5p
		hsa-miR-3651
		hsa-miR-6753-5p
		hsa-miR-520b-5p
		hsa-miR-4468
		hsa-miR-519d-5p
		hsa-miR-33b-3p
		hsa-miR-302c-3p
		hsa-miR-671-3p
		hsa-miR-8078
		hsa-miR-184
		hsa-miR-7107-3p
		hsa-miR-5087
		hsa-miR-11181-3p
		hsa-miR-11181-5p
		hsa-miR-6814-3p
		hsa-miR-1292-3p
		hsa-miR-125a-3p
		hsa-miR-328-5p
		hsa-let-7a-2-3p
		hsa-miR-6820-5p
		hsa-miR-1181
		hsa-miR-224-3p
		hsa-miR-4447
		hsa-miR-4704-5p
		hsa-miR-6894-5p
		hsa-miR-4271
		hsa-miR-8058
		hsa-miR-6082
		hsa-miR-1228-5p
		hsa-miR-3654
		hsa-miR-7114-3p
		hsa-miR-642a-5p
		hsa-miR-1204
		hsa-miR-12125
		hsa-miR-6753-3p
		hsa-miR-3156-5p
		hsa-miR-299-3p
		hsa-miR-3152-3p
		hsa-miR-6783-5p
		hsa-miR-578
		hsa-miR-3150b-5p
		hsa-miR-6834-5p
		hsa-miR-3174
		hsa-miR-25-5p
		hsa-miR-1206
		hsa-miR-934
		hsa-miR-6868-5p
		hsa-miR-6502-3p
		hsa-miR-3178
		hsa-miR-11401
		hsa-miR-4651
		hsa-miR-5189-3p
		hsa-miR-4742-3p
		hsa-miR-148a-5p
		hsa-miR-4495
		hsa-miR-4538
		hsa-miR-609
		hsa-miR-7975
		hsa-miR-4440
		hsa-miR-3973
		hsa-miR-99b-5p
		hsa-miR-19b-2-5p
		hsa-miR-6780a-3p
		hsa-miR-551a
		hsa-miR-6832-3p
		hsa-miR-4749-5p
		hsa-miR-891a-3p
		hsa-miR-6127
		hsa-miR-1292-5p
		hsa-miR-12119
		hsa-miR-605-5p
		hsa-miR-6806-3p
		hsa-miR-550a-3p
		hsa-miR-4720-5p
		hsa-miR-3144-3p
		hsa-miR-6758-3p
		hsa-miR-5684
		hsa-miR-361-3p
		hsa-miR-6133
		hsa-miR-4510
		hsa-miR-4708-5p
		hsa-miR-4301
		hsa-miR-8088
		hsa-miR-1227-5p
		hsa-let-7f-1-3p
		hsa-let-7c-3p
		hsa-miR-4298
		hsa-miR-6759-5p
		hsa-miR-611
		hsa-miR-323a-5p
		hsa-miR-4724-5p
		hsa-miR-1296-3p
		hsa-miR-5008-5p
		hsa-miR-6843-3p
		hsa-miR-3929
		hsa-miR-6813-5p
		hsa-miR-1256
		hsa-miR-640
		hsa-miR-7846-3p
		hsa-miR-6737-3p
		hsa-miR-4774-5p
		hsa-miR-30d-3p
		hsa-miR-125b-1-3p
		hsa-miR-6798-3p
		hsa-miR-525-3p
		hsa-miR-708-5p
		hsa-miR-488-3p
		hsa-miR-2467-3p
		hsa-miR-4466
		hsa-miR-1910-5p
		hsa-miR-3928-5p
		hsa-miR-181a-3p
		hsa-miR-664a-5p
		hsa-miR-34a-5p
		hsa-miR-9899
		hsa-miR-5588-3p
		hsa-miR-4425
		hsa-miR-6848-3p
		hsa-miR-99b-3p
		hsa-miR-1225-5p
		hsa-miR-4766-3p
		hsa-miR-7109-5p
		hsa-miR-6749-3p
		hsa-miR-5695
		hsa-miR-3165
		hsa-miR-6731-5p
		hsa-miR-6131
		hsa-miR-320b
		hsa-miR-1264
		hsa-miR-6781-5p
		hsa-miR-3085-5p
		hsa-miR-3664-5p
		hsa-miR-6830-3p
		hsa-miR-1283
		hsa-miR-3136-5p
		hsa-miR-6729-3p
		hsa-miR-203a-3p
		hsa-miR-6746-5p
		hsa-miR-498-3p
		hsa-miR-6772-3p
		hsa-miR-4639-3p
		hsa-miR-6746-3p
		hsa-miR-6720-3p
		hsa-miR-4433b-3p
		hsa-miR-924
		hsa-miR-523-3p
		hsa-miR-874-5p
		hsa-miR-6505-3p
		hsa-miR-382-5p
		hsa-miR-6849-5p
		hsa-miR-4473
		hsa-miR-6786-5p
		hsa-miR-888-3p
		hsa-miR-3115
		hsa-miR-6888-5p
		hsa-miR-4746-5p
		hsa-miR-188-5p
		hsa-miR-300
		hsa-miR-3678-5p
		hsa-miR-7978
		hsa-miR-4507
		hsa-miR-4658
		hsa-miR-7845-5p
		hsa-miR-933
		hsa-miR-4475
		hsa-miR-1910-3p
		hsa-miR-4681
		hsa-miR-3940-3p
		hsa-miR-1249-3p
		hsa-miR-4787-3p
		hsa-miR-6071
		hsa-miR-6796-3p
		hsa-miR-15a-3p
		hsa-miR-6790-5p
		hsa-miR-3614-3p
		hsa-miR-548ai
		hsa-miR-501-3p
		hsa-miR-4692
		hsa-miR-3610
		hsa-miR-4767
		hsa-miR-296-3p
		hsa-miR-655-5p
		hsa-miR-524-3p
		hsa-miR-1197
		hsa-miR-5008-3p
		hsa-miR-3141
		hsa-miR-346
		hsa-miR-21-5p
		hsa-miR-487b-5p
		hsa-miR-8085
		hsa-miR-4786-5p
		hsa-miR-1185-1-3p
		hsa-miR-513c-5p
		hsa-miR-6086
		hsa-miR-4780
		hsa-miR-3935
		hsa-miR-10226
		hsa-miR-4252
		hsa-miR-4768-3p
		hsa-miR-668-5p
		hsa-miR-552-5p
		hsa-miR-5591-3p
		hsa-miR-6124
		hsa-miR-3159
		hsa-miR-3689b-3p
		hsa-miR-4453
		hsa-miR-10401-5p
		hsa-miR-558
		hsa-miR-217-5p
		hsa-miR-6830-5p
		hsa-miR-4785
		hsa-miR-1225-3p
		hsa-miR-4294
		hsa-miR-512-5p
		hsa-miR-6850-3p
		hsa-miR-210-3p
		hsa-miR-6762-5p
		hsa-miR-191-5p
TargetScan	308	hsa-miR-520f-3p
		hsa-miR-520b
		hsa-miR-548s
		hsa-miR-515-5p
		hsa-miR-3140-5p
		hsa-miR-1298-3p
		hsa-miR-5682
		hsa-miR-615-5p
		hsa-miR-4769-5p
		hsa-miR-519b-3p
		hsa-miR-4659a-3p
		hsa-miR-146a-5p
		hsa-miR-1289
		hsa-miR-483-3p.2
		hsa-miR-3653-5p
		hsa-miR-4797-3p
		hsa-miR-4465
		hsa-miR-101-5p
		hsa-miR-1248
		hsa-miR-6794-5p
		hsa-miR-548b-5p
		hsa-miR-516a-3p
		hsa-miR-205-5p
		hsa-miR-210-5p
		hsa-miR-4634
		hsa-miR-3171
		hsa-miR-10a-3p
		hsa-miR-5584-5p
		hsa-miR-3202
		hsa-miR-302a-5p
		hsa-miR-20a-3p
		hsa-miR-1915-3p
		hsa-miR-544b
		hsa-miR-5706
		hsa-miR-1273f
		hsa-miR-4777-5p
		hsa-miR-4751
		hsa-miR-342-3p
		hsa-miR-372-3p
		hsa-miR-199a-5p
		hsa-miR-6735-5p
		hsa-miR-30a-5p
		hsa-miR-4438
		hsa-miR-3189-3p
		hsa-miR-548ad-5p
		hsa-miR-519a-3p
		hsa-miR-1246
		hsa-miR-586
		hsa-miR-876-5p
		hsa-miR-543
		hsa-miR-4291
		hsa-miR-548ae-5p
		hsa-miR-96-5p
		hsa-miR-3689a-5p
		hsa-miR-106a-3p
		hsa-miR-549a
		hsa-miR-4721
		hsa-miR-302c-3p.2
		hsa-miR-3925-3p
		hsa-miR-17-3p
		hsa-miR-627-3p
		hsa-miR-644a
		hsa-miR-196a-3p
		hsa-miR-548d-3p
		hsa-miR-1912
		hsa-miR-4316
		hsa-miR-302c-3p.1
		hsa-miR-3678-3p
		hsa-miR-3591-3p
		hsa-miR-5692c
		hsa-miR-3065-5p
		hsa-miR-548am-5p
		hsa-miR-5690
		hsa-miR-3119
		hsa-miR-223-5p
		hsa-miR-4640-3p
		hsa-miR-504-5p.1
		hsa-miR-3912-5p
		hsa-miR-4276
		hsa-miR-4645-5p
		hsa-miR-4720-3p
		hsa-miR-4511
		hsa-miR-3658
		hsa-miR-188-3p
		hsa-miR-6782-5p
		hsa-miR-590-3p
		hsa-miR-216b-3p
		hsa-miR-548ae-3p
		hsa-miR-520c-3p
		hsa-miR-6849-3p
		hsa-miR-518a-5p
		hsa-miR-1273g-3p
		hsa-miR-4509
		hsa-miR-2681-5p
		hsa-miR-5096
		hsa-miR-4679
		hsa-miR-4762-5p
		hsa-miR-548d-5p
		hsa-miR-3157-3p
		hsa-miR-1294
		hsa-miR-516b-3p
		hsa-miR-3972
		hsa-miR-5692b
		hsa-miR-3924
		hsa-miR-541-3p
		hsa-miR-4503
		hsa-miR-548aq-5p
		hsa-miR-548bb-3p
		hsa-miR-6506-5p
		hsa-miR-4662b
		hsa-miR-4659a-5p
		hsa-miR-4261
		hsa-miR-30b-5p
		hsa-miR-146b-5p
		hsa-miR-548ah-3p
		hsa-miR-410-5p
		hsa-miR-548q
		hsa-miR-4659b-5p
		hsa-miR-301a-5p
		hsa-miR-7856-5p
		hsa-miR-3175
		hsa-miR-526a
		hsa-miR-4476
		hsa-miR-5702
		hsa-miR-199b-5p
		hsa-miR-518e-3p
		hsa-miR-527
		hsa-miR-1915-5p
		hsa-miR-6840-3p
		hsa-miR-1539
		hsa-miR-520h
		hsa-miR-499a-5p
		hsa-miR-30e-5p
		hsa-miR-1255b-2-3p
		hsa-miR-548ay-5p
		hsa-miR-411-5p.2
		hsa-miR-3117-5p
		hsa-miR-218-5p
		hsa-miR-4656
		hsa-miR-135a-5p
		hsa-miR-626
		hsa-miR-8067
		hsa-miR-3193
		hsa-miR-379-3p
		hsa-miR-548f-5p
		hsa-miR-3689e
		hsa-miR-4295
		hsa-miR-548o-5p
		hsa-miR-4289
		hsa-miR-548aq-3p
		hsa-miR-876-3p
		hsa-miR-5685
		hsa-miR-4434
		hsa-miR-548ac
		hsa-miR-369-3p
		hsa-miR-1537-5p
		hsa-miR-155-5p
		hsa-miR-548x-3p
		hsa-miR-548h-5p
		hsa-miR-130a-3p
		hsa-miR-520d-5p
		hsa-miR-505-3p.1
		hsa-miR-27a-3p
		hsa-miR-3916
		hsa-miR-3649
		hsa-miR-3170
		hsa-miR-4306
		hsa-miR-3689b-5p
		hsa-miR-1254
		hsa-miR-548aj-3p
		hsa-miR-185-5p
		hsa-miR-888-5p
		hsa-miR-7-2-3p
		hsa-miR-335-3p
		hsa-miR-411-5p.1
		hsa-miR-4778-5p
		hsa-miR-7-1-3p
		hsa-miR-6839-5p
		hsa-miR-374a-5p
		hsa-miR-3662
		hsa-miR-4640-5p
		hsa-miR-561-3p
		hsa-miR-4707-3p
		hsa-miR-6512-5p
		hsa-miR-548a-5p
		hsa-miR-559
		hsa-miR-497-5p
		hsa-miR-4426
		hsa-miR-1273g-5p
		hsa-miR-520a-3p
		hsa-miR-3978
		hsa-miR-6508-5p
		hsa-miR-6895-5p
		hsa-miR-6773-5p
		hsa-miR-3065-3p
		hsa-miR-519c-3p
		hsa-miR-6505-5p
		hsa-miR-6816-3p
		hsa-miR-380-3p
		hsa-miR-548n
		hsa-miR-182-5p
		hsa-miR-548ak
		hsa-miR-5688
		hsa-miR-411-3p
		hsa-miR-548c-5p
		hsa-miR-483-3p.1
		hsa-miR-6791-5p
		hsa-miR-4417
		hsa-miR-183-5p.2
		hsa-miR-548ap-5p
		hsa-miR-376b-5p
		hsa-miR-506-5p
		hsa-miR-6871-3p
		hsa-miR-524-5p
		hsa-miR-519d-3p
		hsa-miR-4659b-3p
		hsa-miR-1273e
		hsa-miR-646
		hsa-miR-4483
		hsa-miR-582-3p
		hsa-miR-570-3p
		hsa-miR-581
		hsa-miR-7156-3p
		hsa-miR-520g-3p
		hsa-miR-676-5p
		hsa-miR-2115-3p
		hsa-miR-1286
		hsa-miR-873-5p.2
		hsa-miR-15a-5p
		hsa-miR-548as-5p
		hsa-miR-432-5p
		hsa-miR-4422
		hsa-miR-4529-5p
		hsa-miR-3184-5p
		hsa-miR-6865-3p
		hsa-miR-7641
		hsa-miR-1297
		hsa-miR-548at-5p
		hsa-miR-1185-5p
		hsa-miR-208a-3p
		hsa-miR-498
		hsa-miR-1262
		hsa-miR-374b-5p
		hsa-miR-548w
		hsa-miR-561-5p
		hsa-miR-125b-5p
		hsa-miR-371b-5p
		hsa-miR-1261
		hsa-miR-1251-5p
		hsa-miR-5703
		hsa-miR-548j-3p
		hsa-miR-195-5p
		hsa-miR-6735-3p
		hsa-miR-548av-3p
		hsa-miR-6798-5p
		hsa-miR-3187-5p
		hsa-miR-6752-5p
		hsa-miR-4792
		hsa-miR-4691-3p
		hsa-miR-607
		hsa-miR-520e
		hsa-miR-580-3p
[truncated: 46 more rows]
